# Supplementary material for: The step-wise pathway of septin hetero-octamer assembly in budding yeast
Source: eLife. 2017 May 25;6:e23689. doi: 10.7554/eLife.23689 (PMC5461111; doi:10.7554/eLife.23689)
Supplement: Supplementary file 2. — A macro made for ImageJ to automate the quantification of cytoplasmic fluorescence. DOI: http://dx.doi.org/10.7554/eLife.23689.022 [file elife-23689-supp2.ijm]

title_2=File.openDialog("Choose File");
open(title_2);
dir=File.getParent(title_2)+File.separator;
name=File.nameWithoutExtension();
print(dir+name+".xls");
//run("16-bit");
roiManager("Reset");
run("Despeckle");
run("Subtract Background...", "rolling=40");
run("Set Measurements...", "mean centroid redirect=None decimal=3");
setTool("multipoint");
waitForUser("Please click on representative sections of cytoplasm, one per cell (zoom with + and - keys after selecting image)...");
getSelectionCoordinates(xpoints, ypoints);
radius=2;
  	for (i=0; i<lengthOf(xpoints); i++) {
    		makeOval(xpoints[i]-radius, ypoints[i]-radius, 2*radius, 2*radius);
    		roiManager("Add");
  	}
  	
roiManager("Measure");
updateResults();
selectWindow("Results");
saveAs("Results",dir+name+" cyto signal"+".xls");
run("Close");
run("Close All");
roiManager("Reset");
