# Supplementary material for: The step-wise pathway of septin hetero-octamer assembly in budding yeast
Source: eLife. 2017 May 25;6:e23689. doi: 10.7554/eLife.23689 (PMC5461111; doi:10.7554/eLife.23689)
Supplement: Supplementary file 4. — A macro made for ImageJ to automate the quantification of maximum fluorescence signal intensity in a small area (bud neck) matched across images of the same cells for two different filter sets. DOI: http://dx.doi.org/10.7554/eLife.23689.024 [file elife-23689-supp4.ijm]

title_1=File.openDialog("Choose GFP file")
open(title_1)
dir_GFP=File.getParent(title_1)+File.separator
name_GFP=File.nameWithoutExtension()
print(dir_GFP+name_GFP+".xls")
run("16-bit")
run("Despeckle")
run("Subtract Background...", "rolling=40")
title_2=File.openDialog("Choose mCherry file")
open(title_2)
dir_mC=File.getParent(title_2)+File.separator
name_mC=File.nameWithoutExtension()
print(dir_mC+name_mC+".xls")
run("16-bit")
run("Despeckle")
run("Subtract Background...", "rolling=40")
run("Images to Stack", "name=Stack title=[] use")
run("Align slices in stack...")
selectWindow("Results")
IJ.renameResults("alignment clutter")
run("Close")
inputId = getImageID()
inputTitle = getTitle()
Stack.getDimensions(width, height, channels, slices, frames)
setSlice(1)
setTool("rectangle")
waitForUser("Identify ROIs, adding each to ROI Manager with 't' button.")
roiManager("Combine")
setBackgroundColor(0, 0, 0)
run("Clear Outside")
setSlice(2)
run("Clear Outside")
run("Select None")
roiManager("Reset")
setSlice(1)
run("Find Maxima...", "noise=2 output=[Maxima Within Tolerance]")
run("Create Selection")
roiManager("Add")
roiManager("Select", 0)
roiManager("Split")
roiManager("Select", 0)
roiManager("Delete")
close()
counter=0
roiManager("Deselect")
objects=roiManager("Count")
setColor(255,1,1)
setLineWidth(4)
for(ii=0	ii<objects	ii++){
roiManager("Select", ii)
run("To Selection")
Dialog.create("Answer")
Dialog.addCheckbox("Keep?", false)
Dialog.show()
response = Dialog.getCheckbox()
if (response == true){
run("Find Maxima...", "noise=2 output=[Point Selection]")
getSelectionCoordinates(x,y)
run("Select None")
inten1=getPixel(x[0],y[0])
setResult("Intensity",counter,inten1)
setResult("X1",counter,x[0])
setResult("Y1",counter,y[0])
counter++
drawOval(x[0]-10,y[0]-10,20,20)
}
}
updateResults()
selectWindow("Results")
IJ.renameResults(name_GFP)
saveAs("Results",dir_GFP+name_GFP+"_trueMatch"+".xls")
run("Close")
roiManager("Reset")
run("Select None")
selectWindow("Stack")
setSlice(2)
run("Find Maxima...", "noise=2 output=[Maxima Within Tolerance]")
run("Create Selection")
roiManager("Add")
roiManager("Select", 0)
roiManager("Split")
roiManager("Select", 0)
roiManager("Delete")
close()
counter=0
roiManager("Deselect")
objects=roiManager("Count")
for(ii=0	ii<objects	ii++){
roiManager("Select", ii)
run("To Selection")
Dialog.create("Answer")
Dialog.addCheckbox("Keep?", false)
Dialog.show()
response = Dialog.getCheckbox()
if (response == true){
run("Find Maxima...", "noise=2 output=[Point Selection]")
getSelectionCoordinates(x,y)
run("Select None")
inten1=getPixel(x[0],y[0])
setResult("Intensity",counter,inten1)
setResult("X1",counter,x[0])
setResult("Y1",counter,y[0])
counter++
drawOval(x[0]-10,y[0]-10,20,20)
}
}
updateResults()
selectWindow("Results")
IJ.renameResults(name_mC)
saveAs("Results",dir_mC+name_mC+"_trueMatch"+".xls")
roiManager("Reset")
run("Close")
run("Close All")
